# Supplementary material for: Physical and mental effects of different radical prostatectomy techniques on urologic surgeons
Source: PeerJ. 2025 Aug 20;13:e19908. doi: 10.7717/peerj.19908 (PMC12374686; doi:10.7717/peerj.19908)
Supplement: Supplemental Information 4 [file peerj-13-19908-s004.zip]

Archive with 8 entries (6 files):
- DATA- GLOBAL SURVEY/
- DATA- GLOBAL SURVEY/DATA 1.xlsx
- DATA- GLOBAL SURVEY/DATA 2.xlsx
- DATA- GLOBAL SURVEY/DATA 3.xlsx
- DATA- TURKISH SURVEY/
- DATA- TURKISH SURVEY/TURKISH DATA  1.xlsx
- DATA- TURKISH SURVEY/TURKISH DATA 2.xlsx
- DATA- TURKISH SURVEY/TURKISH DATA 3.xlsx
