# Supplementary material for: Physical and mental effects of different radical prostatectomy techniques on urologic surgeons
Source: PeerJ. 2025 Aug 20;13:e19908. doi: 10.7717/peerj.19908 (PMC12374686; doi:10.7717/peerj.19908)
Supplement: Supplemental Information 4 [file peerj-13-19908-s004.zip › DATA- GLOBAL SURVEY/DATA 1.xlsx]

## Sheet: Question 1
ERGONOMIC EVALUATION OF RADICAL PROSTATECTOMY TECHNIQUES
Approximately, how many radical prostatectomy surgeries do you perform a year? (Please check all that apply)
	0		1-10		11-20		21-30		31-40		41-50		51-60		61-70		71-80		81-90		91-100		101-110		111-120		121-130		131-140		141-150		151-160		161-170		171-180		181-190		191-200		201-250		251-300		>300		Total
Open	0.2766	13	0.2979	14	0.1064	5	0.1064	5	0.0638	3	0.0213	1	0.0213	1	0.0213	1	0.0213	1	0.0213	1	0	0	0	0	0	0	0	0	0	0	0	0	0	0	0	0	0	0	0	0	0	0	0.0426	2	0	0	0	0	47
Laparoscopic	0.275	11	0.175	7	0.1	4	0.075	3	0.025	1	0.075	3	0.025	1	0.075	3	0.05	2	0	0	0.05	2	0.025	1	0	0	0	0	0	0	0.025	1	0	0	0	0	0	0	0	0	0	0	0	0	0.025	1	0	0	40
Robotic	0.7027	26	0.027	1	0.0811	3	0.027	1	0	0	0.0541	2	0	0	0	0	0	0	0	0	0.027	1	0	0	0.027	1	0	0	0	0	0.027	1	0	0	0	0	0	0	0	0	0	0	0	0	0	0	0.027	1	37
																																																Answered	56
																																																Skipped	0

## Sheet: Question 2
ERGONOMIC EVALUATION OF RADICAL PROSTATECTOMY TECHNIQUES
Before the radical prostatectomy, how often do expectations of your patient and/or his family (relatives) cause stress on you?
Answer Choices	Responses
Always	0.0714	4
Usually	0.2321	13
Sometimes	0.3571	20
Rarely	0.25	14
Never	0.0893	5
	Answered	56
	Skipped	0

## Sheet: Question 3
ERGONOMIC EVALUATION OF RADICAL PROSTATECTOMY TECHNIQUES
How often do expectations of your employer about radical prostatectomy cause stress on you?
Answer Choices	Responses
Always	0.0179	1
Usually	0.125	7
Sometimes	0.1964	11
Rarely	0.375	21
Never	0.2857	16
	Answered	56
	Skipped	0

## Sheet: Question 4
ERGONOMIC EVALUATION OF RADICAL PROSTATECTOMY TECHNIQUES
During a radical prostatectomy, which of the following(s) cause(s) stress on you? (Please check all that apply)
Answer Choices	Responses
None	0.0179	1
His morbid obesity	0.6607	37
Grade or stage of the disease	0.4464	25
Prior history of abdominal operation	0.3393	19
Frequent change of the surgical team	0.25	14
Complications during or after the surgery	0.5357	30
Lack of standard postoperative care	0.125	7
Postoperative follow-up	0.125	7
Other (please specify)	0.0179	1
	Answered	56
	Skipped	0
Respondents	Response Date	Other (please specify)	Tags
1	Jun 04 2020 08:59 PM	Intraop findings & tissue changes that are differ from preoperative examination and stage

## Sheet: Question 5
ERGONOMIC EVALUATION OF RADICAL PROSTATECTOMY TECHNIQUES
How much does/do the preferred technique(s) exhaust you physically? (Please check all that apply)
Severity score (0 - 10 )
	0		1		2		3		4		5		6		7		8		9		10		Total
Open	0.1579	6	0.0263	1	0.1316	5	0.0789	3	0.0526	2	0.2632	10	0.1053	4	0.0789	3	0.0263	1	0	0	0.0789	3	38
Laparoscopic	0.1176	4	0.0882	3	0.0882	3	0.1176	4	0.1176	4	0.1176	4	0.0882	3	0.0294	1	0.1176	4	0.0882	3	0.0294	1	34
Robotic	0.4762	10	0	0	0.0952	2	0.0476	1	0.1905	4	0.0952	2	0.0476	1	0	0	0.0476	1	0	0	0	0	21
																						Answered	56
																						Skipped	0

## Sheet: Question 6
ERGONOMIC EVALUATION OF RADICAL PROSTATECTOMY TECHNIQUES
Which of following complaints do you experience during or after performing radical prostatectomy with the preferred technique(s)? (Please specify the severity of your complaints between ''1 and 10''. If you do not experience any complaint, skip this question. Please check all that apply)
Open
	1		2		3		4		5		6		7		8		9		10		Total
Forehead pain	0.4167	5	0.0833	1	0.1667	2	0.1667	2	0.1667	2	0	0	0	0	0	0	0	0	0	0	12
Eye strain	0.3077	4	0.2308	3	0.3077	4	0.0769	1	0	0	0.0769	1	0	0	0	0	0	0	0	0	13
Neck pain	0	0	0.4737	9	0.1053	2	0.0526	1	0.1053	2	0	0	0.0526	1	0.1579	3	0.0526	1	0	0	19
Back pain	0.2273	5	0.1364	3	0.2273	5	0.0455	1	0.0455	1	0.0909	2	0.1364	3	0.0909	2	0	0	0	0	22
Shoulder stiffness	0.5	7	0.1429	2	0	0	0.0714	1	0.0714	1	0	0	0.0714	1	0.1429	2	0	0	0	0	14
Chest pain	0.7778	7	0.1111	1	0	0	0	0	0	0	0	0	0.1111	1	0	0	0	0	0	0	9
Arm pain	0.2857	4	0.2143	3	0.1429	2	0.0714	1	0.0714	1	0.1429	2	0.0714	1	0	0	0	0	0	0	14
Forearm pain	0.4	4	0.2	2	0	0	0.1	1	0.1	1	0.1	1	0	0	0.1	1	0	0	0	0	10
Elbow stiffness	0.5	5	0.2	2	0.1	1	0	0	0	0	0.2	2	0	0	0	0	0	0	0	0	10
Hand pain	0.2	2	0.4	4	0.1	1	0	0	0.1	1	0.1	1	0.1	1	0	0	0	0	0	0	10
Wrist stiffness	0.1818	2	0.1818	2	0.1818	2	0.0909	1	0.1818	2	0.1818	2	0	0	0	0	0	0	0	0	11
Finger numbness	0.25	3	0.0833	1	0.1667	2	0.0833	1	0.0833	1	0	0	0.3333	4	0	0	0	0	0	0	12
Leg pain	0.2143	3	0.2143	3	0.2143	3	0.0714	1	0.2143	3	0.0714	1	0	0	0	0	0	0	0	0	14
Other ( please specify the preferred technique , your complaints and its severity between 1 and 10)																					2
																				Answered	48
																				Skipped	8
Lap
	1		2		3		4		5		6		7		8		9		10		Total
Forehead pain	0.4167	5	0.3333	4	0	0	0	0	0.0833	1	0.0833	1	0	0	0.0833	1	0	0	0	0	12
Eye strain	0.2308	3	0.2308	3	0.2308	3	0.0769	1	0.1538	2	0	0	0	0	0.0769	1	0	0	0	0	13
Neck pain	0.2222	4	0.1111	2	0.2222	4	0.1111	2	0.1111	2	0.1667	3	0.0556	1	0	0	0	0	0	0	18
Back pain	0.1765	3	0.1176	2	0.2941	5	0.0588	1	0.1765	3	0.0588	1	0.0588	1	0	0	0	0	0.0588	1	17
Shoulder stiffness	0	0	0.2353	4	0.2353	4	0.1176	2	0.1765	3	0.0588	1	0.0588	1	0.1176	2	0	0	0	0	17
Chest pain	0.7143	5	0.1429	1	0	0	0	0	0	0	0	0	0	0	0.1429	1	0	0	0	0	7
Arm pain	0.1667	2	0.25	3	0.1667	2	0.0833	1	0.0833	1	0.0833	1	0.0833	1	0	0	0.0833	1	0	0	12
Forearm pain	0.3	3	0.4	4	0.1	1	0.1	1	0	0	0	0	0	0	0.1	1	0	0	0	0	10
Elbow stiffness	0.4	4	0.3	3	0.1	1	0	0	0.1	1	0	0	0	0	0.1	1	0	0	0	0	10
Hand pain	0.4	4	0.1	1	0.2	2	0.2	2	0	0	0.1	1	0	0	0	0	0	0	0	0	10
Wrist stiffness	0.1667	2	0.3333	4	0.3333	4	0.0833	1	0	0	0	0	0	0	0	0	0.0833	1	0	0	12
Finger numbness	0.2	3	0.0667	1	0.2667	4	0.0667	1	0.2	3	0.0667	1	0.0667	1	0.0667	1	0	0	0	0	15
Leg pain	0.2143	3	0.2143	3	0.0714	1	0	0	0.1429	2	0.0714	1	0.1429	2	0.0714	1	0.0714	1	0	0	14
Other ( please specify the preferred technique , your complaints and its severity between 1 and 10)																					2
																				Answered	48
																				Skipped	8
Robotic
	1		2		3		4		5		6		7		8		9		10		Total
Forehead pain	0.4	2	0.4	2	0.2	1	0	0	0	0	0	0	0	0	0	0	0	0	0	0	5
Eye strain	0.5	2	0.25	1	0	0	0	0	0.25	1	0	0	0	0	0	0	0	0	0	0	4
Neck pain	0	0	0.8	4	0	0	0.2	1	0	0	0	0	0	0	0	0	0	0	0	0	5
Back pain	0	0	0	0	0.5	2	0.25	1	0	0	0	0	0	0	0	0	0.25	1	0	0	4
Shoulder stiffness	0.4286	3	0.2857	2	0.1429	1	0	0	0	0	0	0	0	0	0	0	0.1429	1	0	0	7
Chest pain	1	2	0	0	0	0	0	0	0	0	0	0	0	0	0	0	0	0	0	0	2
Arm pain	0	0	0.5	1	0.5	1	0	0	0	0	0	0	0	0	0	0	0	0	0	0	2
Forearm pain	0.5	1	0.5	1	0	0	0	0	0	0	0	0	0	0	0	0	0	0	0	0	2
Elbow stiffness	0	0	0.5	1	0.5	1	0	0	0	0	0	0	0	0	0	0	0	0	0	0	2
Hand pain	0.3333	1	0.3333	1	0.3333	1	0	0	0	0	0	0	0	0	0	0	0	0	0	0	3
Wrist stiffness	1	1	0	0	0	0	0	0	0	0	0	0	0	0	0	0	0	0	0	0	1
Finger numbness	0.3333	1	0.3333	1	0	0	0	0	0.3333	1	0	0	0	0	0	0	0	0	0	0	3
Leg pain	1	3	0	0	0	0	0	0	0	0	0	0	0	0	0	0	0	0	0	0	3
Other ( please specify the preferred technique , your complaints and its severity between 1 and 10)																					2
																				Answered	48
																				Skipped	8
Respondents	Response Date	Other ( please specify the preferred technique , your complaints and its severity between 1 and 10)	Tags
1	Jun 09 2020 08:16 AM	Headaches. Gluteal Pain from sitting
2	Jun 05 2020 04:09 PM	2

## Sheet: Question 7
ERGONOMIC EVALUATION OF RADICAL PROSTATECTOMY TECHNIQUES
Have you received any professional support for the complaints that you have experienced? (If you do not experience any complaint, skip this question. Please check all that apply)
Answer Choices	Responses
No	0.5686	29
Life style modifications	0.2549	13
Physical therapy modalities ( Massage, TENS, dry needling, hot-cold compress, stretching..etc)	0.2353	12
Medical treatment(s)	0.1373	7
Surgery	0.0392	2
Other (please specify)	0.0196	1
	Answered	51
	Skipped	5
Respondents	Response Date	Other (please specify)	Tags
1	Jun 10 2020 01:25 PM	Collar support

## Sheet: Question 8
ERGONOMIC EVALUATION OF RADICAL PROSTATECTOMY TECHNIQUES
Do/Does your complaint(s) affect your choice of radical prostatectomy technique? (If you do not experience any complaint, skip this question)
Answer Choices	Responses
Always	0.0556	3
Usually	0.0556	3
Sometimes	0.1481	8
Rarely	0.1296	7
Never	0.3333	18
I am able to perform only one type of technique.	0.2778	15
	Answered	54
	Skipped	2

## Sheet: Question 9
ERGONOMIC EVALUATION OF RADICAL PROSTATECTOMY TECHNIQUES
Please only choose the exercise and/or physical activities which you regularly do (If none is regular, skip this question. Please check all that apply)
time(s)/ week
	1		2		3		4		5		6		7		Total
Walking	0.0233	1	0.093	4	0.2093	9	0.1163	5	0.1395	6	0.1395	6	0.2791	12	43
Running	0.2941	5	0.1176	2	0.3529	6	0.1765	3	0	0	0	0	0.0588	1	17
Bicycling	0.3636	4	0.1818	2	0.0909	1	0.0909	1	0.0909	1	0.0909	1	0.0909	1	11
Swimming	0.2	3	0.2	3	0.1333	2	0.1333	2	0.1333	2	0.1333	2	0.0667	1	15
Football	0.5556	5	0.1111	1	0.1111	1	0	0	0	0	0	0	0.2222	2	9
Basketball	0.3333	1	0.6667	2	0	0	0	0	0	0	0	0	0	0	3
Volleyball	0.6667	2	0.3333	1	0	0	0	0	0	0	0	0	0	0	3
Tennis	0.75	3	0	0	0	0	0	0	0.25	1	0	0	0	0	4
Golf	1	1	0	0	0	0	0	0	0	0	0	0	0	0	1
Weightlifting	0.1429	1	0.1429	1	0.4286	3	0.1429	1	0.1429	1	0	0	0	0	7
Boxing	0.5	1	0.5	1	0	0	0	0	0	0	0	0	0	0	2
Meditation	0	0	0.4	2	0.2	1	0.2	1	0.2	1	0	0	0	0	5
Yoga	0.4	2	0.2	1	0.2	1	0	0	0	0	0	0	0.2	1	5
Pilates	0.3333	1	0	0	0.3333	1	0	0	0	0	0	0	0.3333	1	3
Other (please specify your sports activity or exercise type with its frequency within a week )															4
														Answered	50
														Skipped	6
Respondents	Response Date	Other (please specify your sports activity or exercise type with its frequency within a week )	Tags
1	Jun 14 2020 05:31 AM	Elliptical 7 days per week_x000D_ Ice hockey once per week
2	Jun 10 2020 01:25 PM	Aerobic ,meditation
3	Jun 08 2020 08:42 PM	Skiing
4	Jun 05 2020 09:53 PM	Bodybuilding-1 per week, sauna-1 per week

## Sheet: Question 10
ERGONOMIC EVALUATION OF RADICAL PROSTATECTOMY TECHNIQUES
Please specify your age, gender, weight ,height and the country you live in.
Answer Choices	Responses
Age (year):	1	56
Gender :	1	56
Weight (kg) :	1	56
Height (cm) :	1	56
Country :	1	56
	Answered	56
	Skipped	0
Respondents	Response Date	Age (year):	Tags	Gender :	Tags	Weight (kg) :	Tags	Height (cm) :	Tags	Country :	Tags
1	Jun 23 2020 05:43 PM	39		Male		92		1.82		Albania
2	Jun 17 2020 09:12 PM	34		male		98		183		Bulgaria
3	Jun 17 2020 01:33 AM	50		Male		90		188		Russia
4	Jun 14 2020 08:15 PM	33		Male		63		174		Mexico
5	Jun 14 2020 07:19 PM	45		male		72		1.65		Nigeria
6	Jun 14 2020 06:45 PM	43		M		103		178		USA
7	Jun 14 2020 06:50 AM	33		Male		93		180		India
8	Jun 14 2020 05:31 AM	38		Male		75		185		USA
9	Jun 13 2020 09:39 PM	47		M		87		177		Italy
10	Jun 12 2020 12:21 PM	42		Male		82		174		Iraq
11	Jun 11 2020 03:17 PM	60		M		73		175		Greece
12	Jun 11 2020 12:52 AM	63		Maile		85		174		Kosovo
13	Jun 10 2020 11:04 PM	48		M		77		170		Albania
14	Jun 10 2020 10:48 PM	62		M		84		178		Kosova
15	Jun 10 2020 04:40 PM	50		Male		80		120cm		Iraq
16	Jun 10 2020 04:08 PM	50		Male		65		170		Greece
17	Jun 10 2020 03:42 PM	59		M		100		186		Kosovo
18	Jun 10 2020 03:29 PM	55		Male		80		172		Jordan
19	Jun 10 2020 03:15 PM	50		Male		90		174		Jordan
20	Jun 10 2020 03:15 PM	45		male		105		183		Azerbaijan
21	Jun 10 2020 02:34 PM	70m		M		80		177		Jordan
22	Jun 10 2020 01:25 PM	76,		male		73		163		india
23	Jun 10 2020 12:07 PM	56		Male		104		185		Bulgaria
24	Jun 10 2020 10:57 AM	40		male		96		173		Azerbaijan
25	Jun 09 2020 04:55 PM	59		MaLE		140LBS		5’6’’		PHILIPPINES
26	Jun 09 2020 12:07 PM	31		Male		75		177		Algérie
27	Jun 09 2020 08:16 AM	41		M		125		190		Germany
28	Jun 09 2020 07:33 AM	47		Male		77		180		Iraq
29	Jun 09 2020 07:21 AM	44		Male		90		177		Tr
30	Jun 09 2020 06:44 AM	58		m		87		180		Romania
31	Jun 08 2020 08:42 PM	43		M		81		173		Rus
32	Jun 07 2020 05:49 PM	54		male		75		176		Russia
33	Jun 06 2020 10:56 PM	45		M		84		182		Ukraine
34	Jun 06 2020 07:24 PM	29		Mail		80		180		Brest, Belarus
35	Jun 06 2020 10:48 AM	35		Male		76		175		Russia
36	Jun 06 2020 06:21 AM	36		M		84		182		Uzbekistan
37	Jun 06 2020 12:07 AM	36		M		98		186		Belarus
38	Jun 05 2020 10:21 PM	34		M		78		178		Russia
39	Jun 05 2020 09:53 PM	47		Man		95		177		Russia
40	Jun 05 2020 09:51 PM	33		Male		77		176		Belarus
41	Jun 05 2020 08:58 PM	45		Male		105		176		Russia
42	Jun 05 2020 08:08 PM	45		Male		110		184		Russia
43	Jun 05 2020 06:50 PM	1988		Male		110		196		Belarus
44	Jun 05 2020 04:59 PM	43		Male		89		176		Russia
45	Jun 05 2020 04:17 PM	45		Male		77		173		Austria
46	Jun 05 2020 04:09 PM	43		Male		93		192		Belarus
47	Jun 05 2020 04:09 PM	40		Male		80		178		Russia
48	Jun 05 2020 02:47 PM	49		Male		89		169		Russia
49	Jun 05 2020 02:44 PM	33		Male		90		180		Belarus
50	Jun 05 2020 02:42 PM	50		Male		86,5		176		Ukraine
51	Jun 05 2020 01:54 PM	45		male		94		180		Belarus
52	Jun 05 2020 01:31 PM	36		Mail		135		193		Uzbekistan
53	Jun 04 2020 10:01 PM	38		male		85		186		Russia
54	Jun 04 2020 09:29 PM	44		Male		92		180		Georgia
55	Jun 04 2020 08:59 PM	42		Male		83		183		Russia
56	May 29 2020 12:41 PM	54		M		76		180		Germany
