# Supplementary material for: Physical and mental effects of different radical prostatectomy techniques on urologic surgeons
Source: PeerJ. 2025 Aug 20;13:e19908. doi: 10.7717/peerj.19908 (PMC12374686; doi:10.7717/peerj.19908)
Supplement: Supplemental Information 4 [file peerj-13-19908-s004.zip › DATA- GLOBAL SURVEY/DATA 2.xlsx]

## Sheet: Sheet
Approximately, how many radical prostatectomy surgeries do you perform a year? (Please check all that apply)			Before the radical prostatectomy, how often do expectations of your patient and/or his family (relatives) cause stress on you?	How often do expectations of your employer about radical prostatectomy cause stress on you?	During a radical prostatectomy, which of the following(s) cause(s) stress on you? (Please check all that apply)									How much does/do the preferred technique(s) exhaust you physically? (Please check all that apply)			Which of following complaints do you experience during or after performing radical prostatectomy with the preferred technique(s)? (Please specify the severity of your complaints between ''1 and 10''. If you do not experience any complaint, skip this question. Please check all that apply)
Open -	Laparoscopic -	Robotic -	Response	Response	None	His morbid obesity	Grade or stage of the disease	Prior history of abdominal operation	Frequent change of the surgical team	Complications during or after the surgery	Lack of standard postoperative care	Postoperative follow-up	Other (please specify)	Open - Severity score (0 - 10 )	Laparoscopic - Severity score (0 - 10 )	Robotic - Severity score (0 - 10 )	Forehead pain - Open	Forehead pain - Lap	Forehead pain - Robotic	Eye strain - Open	Eye strain - Lap	Eye strain - Robotic	Neck pain - Open	Neck pain - Lap	Neck pain - Robotic	Back pain - Open	Back pain - Lap	Back pain - Robotic	Shoulder stiffness - Open	Shoulder stiffness - Lap	Shoulder stiffness - Robotic	Chest pain - Open	Chest pain - Lap	Chest pain - Robotic	Arm pain - Open	Arm pain - Lap	Arm pain - Robotic	Forearm pain - Open	Forearm pain - Lap	Forearm pain - Robotic	Elbow stiffness - Open	Elbow stiffness - Lap	Elbow stiffness - Robotic	Hand pain - Open	Hand pain - Lap	Hand pain - Robotic	Wrist stiffness - Open	Wrist stiffness - Lap	Wrist stiffness - Robotic
4	1	1	2	2		2	3	4		6				7	1	1							4			6			7						3
4	2	1	3	4		2		4						3	5																								2									2
	9		3	3					5						10			1			2			1			1			2			1			2			1			2			1			1
1	2	6	3	4		2			5					9	9	5		5	2					6	2					6	2
2			2	4		2	3			6	7	8		4									3			3
		3	3	2		2	3				7					5			1			1			2			3			2			1
5			4	5		2				6				7									8			2
1	1	3	2	4		2	3	4								7												9			9
2	4	4	4	4		2	3			6				6	9	9
2			1	3		2	3	4		6				8			5			3			9			7			1						4			2						2
	2	3	2	3						6					9	4								3			7			8	3					9	3		8	2		8	3		6	3		9
2			3	5		2								1						2
3			1	3			3							11												7
2			3	3			3							4			3			1			2			2			2			1			1			1			1			2			3
8			2	4		2		4	5	6				6												5
	23		4	5		2									1
3			2	2		2	3			6				8									8			8			8						7
2	1	1	1	4		2		4		6				7	1	1							5			6																					5
2			3	4						6		8		6			4			6			8			8			8			1			6			5			1			6			5
4	1	1	2	4		2		4	5		7			7			1			3			2			1			1			1			6			6			6			5			6
2			2	3		2		4						4
		6	4	4			3	4								1			1						2						1															1
1	6	13	3	5		2	3	4							7	3
2			3	3			3			6				3			1									1
6		2	3	3		2	3							5		6	3			2		5	5						5												6
7	1	1	3	4		2	3	4		6		8		6									2			3
1	1	24	4	2		2		4	5	6						5			2			1			4			4			1
2	1	1	2	2			3			6	7			11
3	1	1	2	5		2			5	6	7			3	9	5	1			1			2			3			1			1			5			8			3			7			6
5			4	4		2	3	4						6			5			2			2			3			1			1			1			1			1			1			2
1	8	1	3	5		2			5					1	4	1								3			3
	12		4	4			3		5	6					10									4												4
1	7	1	5	5		2	3								5						5									5
4	1	1	5	5		2					7			11			1			3			3			7			1			7			1			1			1			2			1
5	4	1	3	4						6				6	6
	3		5	5						6					3			2			4									4
9	2	1	3	2		2	3			6				5	6					3	2		7	6		4	4
1	4	1	1	1		2	3	4	5	6	7	8			5
10	3		2	4						6				2	2									1			1			3					2			4									4	3
22	3	1	3	5		2	3			6		8		6	10	1		8			8			6			3			4												5
3	2		5	3				4				8		8	4		4	2		4	2		2	2		1	1		4	3		2	2		1	1		1	1		2	1		1	1		2	2
2	16	11	3	5		2	3		5					1	1	1
3	1	1	4	5		2		4		6				6									2
	8		3	4						6					4
1	11	1	4	4		2	3	4	5						6			1			3			3			6			7			8			5			2			2			3			3
4	2	1	4	4		2								6	7	1										2	5		2	2					3	2
1	8	1	4	5		2				6				6	2			1			1			1			3			3			1			3			1			1			1			3
1	6	1	3	4		2			5	6				1	6	6		2			1			5			2			3						2			2						3			2
22	1	1	5	5						6					11											1
2	6	1	4	5	1									3	5	1	2	2		1	5		2	3		3	3		1	2		1	1		2	3		2	3		1	1		2	2		1	1
2	3	1	4	3					5					1	3												3
1	5	1	2	3		2	3	4		6				1	4	1								5			5			5
1	2	1	4	2		2			5	6					7			1			3			4			5			5			1			6			2			1			4			4
2	11	1	3	4						6		8		3	3	1	1	1		1	1		2	2		1	2		1	2		1			2	1					2	2		3	1		3	2
1	9	1	2	4									Intraop findings & tissue changes that are differ from preoperative examination and stage		2									1
		16	3	5		2	3	4							8	3		6	3		3	2		7	2		10	3		8	1		1	1		7	2		4	1		3	2		4	2		3	1
[truncated: 34 more columns]
