# Supplementary material for: Physical and mental effects of different radical prostatectomy techniques on urologic surgeons
Source: PeerJ. 2025 Aug 20;13:e19908. doi: 10.7717/peerj.19908 (PMC12374686; doi:10.7717/peerj.19908)
Supplement: Supplemental Information 4 [file peerj-13-19908-s004.zip › DATA- TURKISH SURVEY/TURKISH DATA 2.xlsx]

## Sheet: Sheet
Approximately, how many radical prostatectomy surgeries do you perform a year? (Please check all that apply)
Open - - 0	Open - - 1-10	Open - - 11-20	Open - - 21-30	Open - - 31-40	Open - - 41-50	Open - - 51-60	Open - - 61-70	Open - - 71-80	Open - - 81-90	Open - - 91-100	Open - - 101-110	Open - - 111-120	Open - - 121-130	Open - - 131-140	Open - - 141-150	Open - - 151-160	Open - - 161-170	Open - - 171-180	Open - - 181-190	Open - - 191-200	Open - - 201-250	Open - - 251-300	Open - - >300	Laparoscopic - - 0	Laparoscopic - - 1-10	Laparoscopic - - 11-20	Laparoscopic - - 21-30	Laparoscopic - - 31-40	Laparoscopic - - 41-50	Laparoscopic - - 51-60	Laparoscopic - - 61-70	Laparoscopic - - 71-80	Laparoscopic - - 81-90	Laparoscopic - - 91-100	Laparoscopic - - 101-110	Laparoscopic - - 111-120	Laparoscopic - - 121-130	Laparoscopic - - 131-140	Laparoscopic - - 141-150	Laparoscopic - - 151-160	Laparoscopic - - 161-170	Laparoscopic - - 171-180	Laparoscopic - - 181-190	Laparoscopic - - 191-200	Laparoscopic - - 201-250	Laparoscopic - - 251-300	Laparoscopic - - >300	Robotic - - 0	Robotic - - 1-10
			4
		3
										11
		3
			4
		3
	2																							1																								1
1																								1																								1
		3
			4																						2
		3
	2
			4																							3
	2																							1																								1
	2
		3																							2
			4																					1
	2
		3																											6
		3																							2
	2																							1																								1
																										3
		3
			4
			4																					1																								1
		3
			4
	2																							1
1																								1																								1
	2																							1																								1
	2																							1																								1
			4
		3																						1																								1
		3
		3
	2
		3																						1																									2
	2																								2
	2
	2																							1
	2																								2																							1
	2
	2																							1																								1
	2
		3																							2																							1
		3																						1																									2
		3																							2
1																								1
		3

	2																																																2
	2																								2
1																								1																									2
	2
	2																														8																	1
			4
	2																												6																			1
	2																								2
		3
	2
	2																							1
		3																													8
	2																									3
	2																										4
		3
	2																																																2
		3																							2
		3																							2
			4
	2
		3
		3
1																								1																								1
																														7
		3
	2
		3
	2
		3
	2
		3																								3																						1
			4																						2
	2
	2																							1																								1
	2																							1																								1
	2
	2
			4																						2
																													6
	2																								2																							1
	2																							1
		3
																													6
	2
		3																							2																							1
	2																							1																								1
		3																						1
1																								1
				5
	2
								9																	2																							1
			4
	2
			4																							3
[truncated: 579 more columns]
