# Supplementary material for: Physical and mental effects of different radical prostatectomy techniques on urologic surgeons
Source: PeerJ. 2025 Aug 20;13:e19908. doi: 10.7717/peerj.19908 (PMC12374686; doi:10.7717/peerj.19908)
Supplement: Supplemental Information 4 [file peerj-13-19908-s004.zip › DATA- TURKISH SURVEY/TURKISH DATA 3.xlsx]

## Sheet: Sheet
Approximately, how many radical prostatectomy surgeries do you perform a year? (Please check all that apply)
Open - - 0	Open - - 1-10	Open - - 11-20	Open - - 21-30	Open - - 31-40	Open - - 41-50	Open - - 51-60	Open - - 61-70	Open - - 71-80	Open - - 81-90	Open - - 91-100	Open - - 101-110	Open - - 111-120	Open - - 121-130	Open - - 131-140	Open - - 141-150	Open - - 151-160	Open - - 161-170	Open - - 171-180	Open - - 181-190	Open - - 191-200	Open - - 201-250	Open - - 251-300	Open - - >300	Laparoscopic - - 0	Laparoscopic - - 1-10	Laparoscopic - - 11-20	Laparoscopic - - 21-30	Laparoscopic - - 31-40	Laparoscopic - - 41-50	Laparoscopic - - 51-60	Laparoscopic - - 61-70	Laparoscopic - - 71-80	Laparoscopic - - 81-90	Laparoscopic - - 91-100	Laparoscopic - - 101-110	Laparoscopic - - 111-120	Laparoscopic - - 121-130	Laparoscopic - - 131-140	Laparoscopic - - 141-150	Laparoscopic - - 151-160	Laparoscopic - - 161-170	Laparoscopic - - 171-180	Laparoscopic - - 181-190	Laparoscopic - - 191-200	Laparoscopic - - 201-250	Laparoscopic - - 251-300	Laparoscopic - - >300	Robotic - - 0	Robotic - - 1-10
			21-30
		11-20
										91-100
		11-20
			21-30
		11-20
	1-10																							0																								0
0																								0																								0
		11-20
			21-30																						1-10
		11-20
	1-10
			21-30																							11-20
	1-10																							0																								0
	1-10
		11-20																							1-10
			21-30																					0
	1-10
		11-20																											41-50
		11-20																							1-10
	1-10																							0																								0
																										11-20
		11-20
			21-30
			21-30																					0																								0
		11-20
			21-30
	1-10																							0
0																								0																								0
	1-10																							0																								0
	1-10																							0																								0
			21-30
		11-20																						0																								0
		11-20
		11-20
	1-10
		11-20																						0																									1-10
	1-10																								1-10
	1-10
	1-10																							0
	1-10																								1-10																							0
	1-10
	1-10																							0																								0
	1-10
		11-20																							1-10																							0
		11-20																						0																									1-10
		11-20																							1-10
0																								0
		11-20

	1-10																																																1-10
	1-10																								1-10
0																								0																									1-10
	1-10
	1-10																														61-70																	0
			21-30
	1-10																												41-50																			0
	1-10																								1-10
		11-20
	1-10
	1-10																							0
		11-20																													61-70
	1-10																									11-20
	1-10																										21-30
		11-20
	1-10																																																1-10
		11-20																							1-10
		11-20																							1-10
			21-30
	1-10
		11-20
		11-20
0																								0																								0
																														51-60
		11-20
	1-10
		11-20
	1-10
		11-20
	1-10
		11-20																								11-20																						0
			21-30																						1-10
	1-10
	1-10																							0																								0
	1-10																							0																								0
	1-10
	1-10
			21-30																						1-10
																													41-50
	1-10																								1-10																							0
	1-10																							0
		11-20
																													41-50
	1-10
		11-20																							1-10																							0
	1-10																							0																								0
		11-20																						0
0																								0
				31-40
	1-10
								71-80																	1-10																							0
			21-30
	1-10
			21-30																							11-20
[truncated: 579 more columns]
